# Supplementary material for: Porphyromonas gingivalis Type 9 Secretion System Promotes Dysregulation of Vascular Smooth Muscle Cell Plasticity With Perturbed TGF‐β/Smad Signaling
Source: Microbiologyopen. 2025 Oct 22;14(5):e70044. doi: 10.1002/mbo3.70044 (PMC12541887; doi:10.1002/mbo3.70044)
Supplement: Supplementary file 2 — Supplement File 2. [file MBO3-14-e70044-s003.xlsx]

## Sheet: Figure S5
Supplement File 2, P. gingivalis type 9 secretion system promotes dysregulation of vascular smooth muscle cell plasticity with perturbed TGF-β/SMAD signaling.
Figure S5. Proteome analysis of clarified sTSB supernantants from A7UF and A7UFΔPorU cultures collected at early stationary phase.
Clarified supernantants (20uL per lane) were first evaluated by gel electrophoresis and silver staining.
1 mg of each protein sample was submitted for protein identification by NanoLC/MS/MS and quantified by spectral counts (Protein ID list).

## Sheet: Table S2
	Supplement File 2, P. gingivalis type 9 secretion system promotes dysregulation of vascular smooth muscle cell plasticity with perturbed TGF-β/SMAD signaling.
	Table S5. Proteome analysis of clarified sTSB supernantants from A7UF and A7UFΔPorU cultures collected at early stationary phase.
	Analysis was performed on one biological replicate from each sample.
	T9SS components and cargo are highlighted by bold text.
					Spectral Counts
#	Identified Proteins	Accession Number	Molecular Weight	Molecular or Biological Process	A7UF	sTSB broth	A7UFΔPorU
59	Immunoreactive 46 kDa antigen PG99 OS=Porphyromonas gingivalis (strain ATCC BAA-308 / W83) OX=242619 GN=PG_1798 PE=4 SV=1	F5H9F8	46 kDa	T9SS cargo/unknown	13	0	0
83	Peptidase_C25 domain-containing protein OS=Porphyromonas gingivalis (strain ATCC BAA-308 / W83) OX=242619 GN=PG_0026 PE=4 SV=1	Q7MXX2	125 kDa	T9SS outer component, PorU and cargo/transpeptidase and sortase	9	0	0
149	Branched-chain-amino-acid transaminase OS=Porphyromonas gingivalis (strain ATCC BAA-308 / W83) OX=242619 GN=ilvE PE=3 SV=1	Q7MV21	38 kDa	Amino-acid biosynthesis	2	0	0
101	Triosephosphate isomerase OS=Porphyromonas gingivalis (strain ATCC BAA-308 / W83) OX=242619 GN=tpiA PE=3 SV=1	Q7MWI7	27 kDa	Gluconeogensis	5	0	1
136	Ferritin OS=Porphyromonas gingivalis (strain ATCC BAA-308 / W83) OX=242619 GN=ftn PE=3 SV=1	F5HE54	19 kDa	Iron storage	2	0	1
146	Purine nucleoside phosphorylase OS=Porphyromonas gingivalis (strain ATCC BAA-308 / W83) OX=242619 GN=PG_0558 PE=3 SV=1	Q7MWP2	30 kDa	Purine metabolism	2	0	1
115	Glutamine cyclotransferase-related protein OS=Porphyromonas gingivalis (strain ATCC BAA-308 / W83) OX=242619 GN=PG_2157 PE=1 SV=1	Q7MT37	36 kDa	Transferase activity	0	0	2
123	Aminotransferase, putative OS=Porphyromonas gingivalis (strain ATCC BAA-308 / W83) OX=242619 GN=PG_1327 PE=1 SV=1	Q7MUZ3	49 kDa	Amino acid metabolic process	3	0	2
127	Ribosome-recycling factor OS=Porphyromonas gingivalis (strain ATCC BAA-308 / W83) OX=242619 GN=frr PE=3 SV=1	Q7MTP6	21 kDa	Protein biosynthesis	0	0	2
133	Serine hydroxymethyltransferase OS=Porphyromonas gingivalis (strain ATCC BAA-308 / W83) OX=242619 GN=glyA PE=3 SV=1	Q7MXW0	47 kDa	Purine biosynthesis	0	0	2
134	Uncharacterized protein OS=Porphyromonas gingivalis (strain ATCC BAA-308 / W83) OX=242619 GN=PG_0602 PE=4 SV=1	Q7MWK8	38 kDa	T9SS outer membrane component, PorQ/attachment complex	0	0	2
138	Glutamate formimidoyltransferase OS=Porphyromonas gingivalis (strain ATCC BAA-308 / W83) OX=242619 GN=PG_0329 PE=4 SV=1	Q7MX81	33 kDa	Amino acid degradation	0	0	2
142	Lipoprotein protein, putative OS=Porphyromonas gingivalis (strain ATCC BAA-308 / W83) OX=242619 GN=PG_1215 PE=4 SV=1	Q7MV75	32 kDa	Unknown function	0	0	2
144	Peptidyl-prolyl cis-trans isomerase, cyclophilin-type OS=Porphyromonas gingivalis (strain ATCC BAA-308 / W83) OX=242619 GN=PG_1226 PE=3 SV=1	Q7MV65	27 kDa	Protein folding	0	0	2
145	Ornithine--oxo-acid aminotransferase OS=Porphyromonas gingivalis (strain ATCC BAA-308 / W83) OX=242619 GN=PG_1271 PE=3 SV=1	Q7MV34	46 kDa	Amino acid biosynthesis	0	0	2
147	Methylmalonyl-CoA decarboxylase, alpha subunit OS=Porphyromonas gingivalis (strain ATCC BAA-308 / W83) OX=242619 GN=mmdA PE=4 SV=1	Q7MUB9	57 kDa	Ligase activity	0	0	2
148	Uncharacterized protein OS=Porphyromonas gingivalis (strain ATCC BAA-308 / W83) OX=242619 GN=PG_0291 PE=4 SV=1	Q7MXB4	42 kDa	T9SS component, PoN/ Gliding motility	0	0	2
150	Methylmalonyl-CoA decarboxylase, gamma subunit OS=Porphyromonas gingivalis (strain ATCC BAA-308 / W83) OX=242619 GN=mmdC PE=4 SV=1	Q7MUC2	15 kDa	Unknown	0	0	2
151	Uncharacterized protein OS=Porphyromonas gingivalis (strain ATCC BAA-308 / W83) OX=242619 GN=PG_0320 PE=1 SV=1	Q7MX90	39 kDa	Proteolysis	0	0	2
152	Conjugative transposon protein TraM OS=Porphyromonas gingivalis (strain ATCC BAA-308 / W83) OX=242619 GN=PG_1476 PE=4 SV=1	Q7MUN2	51 kDa	Unknown	0	0	2
153	Uncharacterized protein OS=Porphyromonas gingivalis (strain ATCC BAA-308 / W83) OX=242619 GN=PG_1895 PE=4 SV=1	Q7MTQ1	28 kDa	Unknown	0	0	2
154	PorT protein OS=Porphyromonas gingivalis (strain ATCC BAA-308 / W83) OX=242619 GN=porT PE=4 SV=1	F5HG90	28 kDa	T9SS component	0	0	2
155	D-isomer specific 2-hydroxyacid dehydrogenase family protein OS=Porphyromonas gingivalis (strain ATCC BAA-308 / W83) OX=242619 GN=PG_1279 PE=3 SV=1	Q7MV29	33 kDa	NAD binding/oxidoreductase	0	0	2
156	Acyl-(Acyl-carrier-protein)-UDP-N-acetylglucosamine acyltransferase OS=Porphyromonas gingivalis (strain ATCC BAA-308 / W83) OX=242619 GN=lpxA PE=4 SV=1	Q7MAX0	29 kDa	Lipid biosynthesis	0	0	2
157	Elongation factor G OS=Porphyromonas gingivalis (strain ATCC BAA-308 / W83) OX=242619 GN=fusA PE=3 SV=1	Q7MTL1	78 kDa	Ribosome disassembly	0	0	2
158	A2M domain-containing protein OS=Porphyromonas gingivalis (strain ATCC BAA-308 / W83) OX=242619 GN=PG_2204 PE=3 SV=1	Q7MT05	214 kDa	Negative regulation of endopeptidase activity	0	0	2
159	Thiol:disulfide interchange protein dsbD, putative OS=Porphyromonas gingivalis (strain ATCC BAA-308 / W83) OX=242619 GN=PG_1704 PE=4 SV=1	Q7MU56	76 kDa	Cytochrome complex assembly	0	0	2
108	Superoxide dismutase [Mn/Fe] OS=Porphyromonas gingivalis (strain ATCC BAA-308 / W83) OX=242619 GN=sodB PE=1 SV=2	P19665	22 kDa	Destroys superoxide anion radicals	2	0	3
111	Lipoprotein, putative OS=Porphyromonas gingivalis (strain ATCC BAA-308 / W83) OX=242619 GN=PG_0611 PE=4 SV=1	Q7MWJ9	36 kDa	T9SS cargo/Unknown	2	0	3
113	FTCD_C domain-containing protein OS=Porphyromonas gingivalis (strain ATCC BAA-308 / W83) OX=242619 GN=PG_0325 PE=4 SV=1	Q7MX85	22 kDa	Catalytic activity	0	0	3
114	Oxaloacetate decarboxylase, putative OS=Porphyromonas gingivalis (strain ATCC BAA-308 / W83) OX=242619 GN=PG_0249 PE=4 SV=1	Q7MXE8	70 kDa	Catalytic activity	0	0	3
117	Beta-eliminating lyase OS=Porphyromonas gingivalis (strain ATCC BAA-308 / W83) OX=242619 GN=PG_1401 PE=3 SV=1	Q7MUT3	52 kDa	Aromatic amino acid metabolic process	0	0	3
125	Peptidase T OS=Porphyromonas gingivalis (strain ATCC BAA-308 / W83) OX=242619 GN=pepT PE=3 SV=1	Q7MWY4	45 kDa	Cleaves the N-terminal amino acid of tripeptides.	0	0	3
126	Prolyl tripeptidyl peptidase OS=Porphyromonas gingivalis (strain ATCC BAA-308 / W83) OX=242619 GN=ptpA PE=1 SV=1	Q7MUW6	82 kDa	Serine protease	0	0	3
128	TonB-dependent receptor OS=Porphyromonas gingivalis (strain ATCC BAA-308 / W83) OX=242619 GN=PG_0668 PE=3 SV=1	F5HE36	85 kDa	Transport activity	0	0	3
129	Uncharacterized protein OS=Porphyromonas gingivalis (strain ATCC BAA-308 / W83) OX=242619 GN=PG_1715 PE=4 SV=1	Q7MU49	99 kDa	Unknown	0	0	3
131	TonB protein, putative OS=Porphyromonas gingivalis (strain ATCC BAA-308 / W83) OX=242619 GN=PG_0785 PE=3 SV=1	Q7MW60	26 kDa	Protein transport	0	0	3
135	Secretion activator protein, putative OS=Porphyromonas gingivalis (strain ATCC BAA-308 / W83) OX=242619 GN=PG_0293 PE=1 SV=1	Q7MXB3	22 kDa	Protein transport	0	0	3
137	Lipoprotein, putative OS=Porphyromonas gingivalis (strain ATCC BAA-308 / W83) OX=242619 GN=PG_0180 PE=3 SV=1	Q7MXK1	50 kDa	Unknown	0	0	3
140	Uncharacterized protein OS=Porphyromonas gingivalis (strain ATCC BAA-308 / W83) OX=242619 GN=PG_0217 PE=4 SV=1	Q7MXH1	33 kDa	Unknown	0	0	3
141	4-hydroxybutyrate CoA-transferase OS=Porphyromonas gingivalis (strain ATCC BAA-308 / W83) OX=242619 GN=abfT-1 PE=1 SV=1	Q7MWD3	47 kDa	Acetate metabolic process	0	0	3
143	Lipoprotein, putative OS=Porphyromonas gingivalis (strain ATCC BAA-308 / W83) OX=242619 GN=PG_0288 PE=4 SV=1	Q7MXB7	56 kDa	T9SS periplasmic component, PorK/ Unknown	0	0	3
42	Thioredoxin, putative OS=Porphyromonas gingivalis (strain ATCC BAA-308 / W83) OX=242619 GN=PG_0616 PE=4 SV=1	Q7MWJ4	38 kDa	T9SS cargo/Proteolysis/Cysteine-type peptidase activity	14	0	4
89	Acyl-CoA dehydrogenase, short-chain specific OS=Porphyromonas gingivalis (strain ATCC BAA-308 / W83) OX=242619 GN=acdA PE=3 SV=1	Q7MVI5	42 kDa	Acyl-CoA dehydrogenase activity/flavin adenine dinucleotide binding	3	0	4
92	50S ribosomal protein L7/L12 OS=Porphyromonas gingivalis (strain ATCC BAA-308 / W83) OX=242619 GN=rplL PE=3 SV=1	Q7MX28	13 kDa	Translation	4	0	4
105	Thiol protease/hemagglutinin PrtT, putative OS=Porphyromonas gingivalis (strain ATCC BAA-308 / W83) OX=242619 GN=PG_1427 PE=3 SV=1	Q7MUR6	93 kDa	Proteolysis/Cysteine-type peptidase activity	1	0	4
116	Thioredoxin OS=Porphyromonas gingivalis (strain ATCC BAA-308 / W83) OX=242619 GN=trx PE=3 SV=1	Q7MXW5	11 kDa	Cell redox homeostasis	1	0	4
119	Flavodoxin, putative OS=Porphyromonas gingivalis (strain ATCC BAA-308 / W83) OX=242619 GN=PG_1119 PE=4 SV=1	Q7MVE6	20 kDa	Electron transfer activity/FMN binding	0	0	4
120	Minor fimbrium tip subunit MfA4 OS=Porphyromonas gingivalis (strain ATCC BAA-308 / W83) OX=242619 GN=mfA4 PE=1 SV=1	Q7MXK0	37 kDa	Pilus	0	0	4
121	PCMD domain-containing protein OS=Porphyromonas gingivalis (strain ATCC BAA-308 / W83) OX=242619 GN=PG_0082 PE=4 SV=1	Q7MXS8	33 kDa	Unknown	0	0	4
124	Prolyl oligopeptidase family protein OS=Porphyromonas gingivalis (strain ATCC BAA-308 / W83) OX=242619 GN=PG_0724 PE=3 SV=1	Q7MWA7	74 kDa	Proteolysis/Serine-type endopeptidase activity	0	0	4
130	Acetate kinase OS=Porphyromonas gingivalis (strain ATCC BAA-308 / W83) OX=242619 GN=ackA PE=3 SV=1	Q7MVI0	43 kDa	Catalyzes the formation of acetyl phosphate	0	0	4
132	Uncharacterized protein OS=Porphyromonas gingivalis (strain ATCC BAA-308 / W83) OX=242619 GN=PG_1102 PE=4 SV=1	Q7MVG2	107 kDa	Unknown	0	0	4
139	Elongation factor Tu OS=Porphyromonas gingivalis (strain ATCC BAA-308 / W83) OX=242619 GN=tuf PE=3 SV=1	F5HDQ9	44 kDa	Promotes the GTP-dependent binding of aminoacyl-tRNA	0	0	4
78	Urocanate hydratase OS=Porphyromonas gingivalis (strain ATCC BAA-308 / W83) OX=242619 GN=hutU PE=3 SV=1	Q7MTS1	74 kDa	Amino-acid degradation	1	0	5
91	Peptidase, M16 family OS=Porphyromonas gingivalis (strain ATCC BAA-308 / W83) OX=242619 GN=PG_0196 PE=3 SV=1	Q7MXI9	106 kDa	Proteolysis	1	0	5
95	Uncharacterized protein OS=Porphyromonas gingivalis (strain ATCC BAA-308 / W83) OX=242619 GN=PG_1492 PE=4 SV=1	Q7MUL6	27 kDa	Unknown	0	0	5
103	Peptidase_M48 domain-containing protein OS=Porphyromonas gingivalis (strain ATCC BAA-308 / W83) OX=242619 GN=PG_2197 PE=3 SV=1	Q7MT10	29 kDa	Proteolysis involved in protein catabolic process	0	0	5
104	Transporter, putative OS=Porphyromonas gingivalis (strain ATCC BAA-308 / W83) OX=242619 GN=PG_2185 PE=3 SV=1	Q7MT17	49 kDa	Protein transport/Transmembrane transport	0	0	5
109	Uncharacterized protein OS=Porphyromonas gingivalis (strain ATCC BAA-308 / W83) OX=242619 GN=PG_1786 PE=4 SV=1	Q7MTZ1	32 kDa	Unknown	0	0	5
110	Phosphotransacetylase OS=Porphyromonas gingivalis (strain ATCC BAA-308 / W83) OX=242619 GN=pta PE=3 SV=1	Q7MVH9	36 kDa	Metabolic intermediate biosynthesis	0	0	5
112	Peptidase, M20/M25/M40 family OS=Porphyromonas gingivalis (strain ATCC BAA-308 / W83) OX=242619 GN=PG_0561 PE=4 SV=1	Q7MWN9	50 kDa	Hydrolase activity	0	0	5
118	Thiol peroxidase OS=Porphyromonas gingivalis (strain ATCC BAA-308 / W83) OX=242619 GN=tpx PE=3 SV=1	Q7MU37	19 kDa	Thioredoxin peroxidase activity	0	0	5
122	Site-specific recombinase, phage integrase family/ribosomal subunit interface protein OS=Porphyromonas gingivalis (strain ATCC BAA-308 / W83) OX=242619 GN=PG_0386 PE=4 SV=1	Q7MX33	46 kDa	DNA integration/DNA recombination	0	0	5
69	L-glutamate gamma-semialdehyde dehydrogenase OS=Porphyromonas gingivalis (strain ATCC BAA-308 / W83) OX=242619 GN=pruA PE=4 SV=1	Q7MV36	60 kDa	Proline catabolic process to glutamate	4	0	6
72	Immunoreactive 53 kDa antigen PG123 OS=Porphyromonas gingivalis (strain ATCC BAA-308 / W83) OX=242619 GN=PG_2167 PE=4 SV=1	F5H9B8	54 kDa	Unknown	4	0	6
90	Peptidyl-prolyl cis-trans isomerase OS=Porphyromonas gingivalis (strain ATCC BAA-308 / W83) OX=242619 GN=fkpA PE=3 SV=1	Q7MWC0	28 kDa	Protein folding	0	0	6
93	Major fimbrium subunit FimA type-4 OS=Porphyromonas gingivalis (strain ATCC BAA-308 / W83) OX=242619 GN=fimA PE=1 SV=2	P59914	41 kDa	Structural subunit of the major fimbriae	0	0	6
96	Dipeptidase OS=Porphyromonas gingivalis (strain ATCC BAA-308 / W83) OX=242619 GN=PG_1313 PE=3 SV=1	Q7MV05	63 kDa	Proteolysis	0	0	6
97	Dipeptidyl-peptidase OS=Porphyromonas gingivalis (strain ATCC BAA-308 / W83) OX=242619 GN=dpp11 PE=3 SV=1	Q7MV25	82 kDa	Catalyzes the removal of dipeptides from the N-terminus of oligopeptides	0	0	6
99	Alkaline phosphatase, putative OS=Porphyromonas gingivalis (strain ATCC BAA-308 / W83) OX=242619 GN=PG_0890 PE=3 SV=1	Q7MVY1	63 kDa	Dephosphorylation	0	0	6
74	Uncharacterized protein OS=Porphyromonas gingivalis (strain ATCC BAA-308 / W83) OX=242619 GN=PG_1493 PE=4 SV=1	Q7MUL5	100 kDa	Unknown	0	0	7
76	Peptidyl-prolyl cis-trans isomerase OS=Porphyromonas gingivalis (strain ATCC BAA-308 / W83) OX=242619 GN=PG_2164 PE=3 SV=1	Q7MT31	21 kDa	Catalytic activity	1	0	7
84	Aminopeptidase OS=Porphyromonas gingivalis (strain ATCC BAA-308 / W83) OX=242619 GN=PG_1788 PE=3 SV=1	Q7MTY9	47 kDa	Proteolysis/Response to toxic substance	1	0	7
86	TPR domain protein OS=Porphyromonas gingivalis (strain ATCC BAA-308 / W83) OX=242619 GN=PG_1028 PE=4 SV=1	Q7MVM4	50 kDa	Unknown	2	0	7
94	Aminomethyltransferase OS=Porphyromonas gingivalis (strain ATCC BAA-308 / W83) OX=242619 GN=gcvT PE=3 SV=1	Q7MUG4	40 kDa	Glycine decarboxylation via glycine cleavage system	0	0	7
98	Uncharacterized protein OS=Porphyromonas gingivalis (strain ATCC BAA-308 / W83) OX=242619 GN=PG_1280 PE=4 SV=1	Q7MV28	47 kDa	Unknown	0	0	7
100	NAD-dependent 4-hydroxybutyrate dehydrogenase OS=Porphyromonas gingivalis (strain ATCC BAA-308 / W83) OX=242619 GN=4hbD PE=4 SV=1	Q7MWD4	42 kDa	Metal ion binding	0	0	7
102	Malonyl CoA-acyl carrier protein transacylase OS=Porphyromonas gingivalis (strain ATCC BAA-308 / W83) OX=242619 GN=fabD PE=3 SV=1	Q7MXN4	31 kDa	Fatty acid biosynthetic process	0	0	7
106	Glycine dehydrogenase (aminomethyl-transferring) OS=Porphyromonas gingivalis (strain ATCC BAA-308 / W83) OX=242619 GN=gcvP PE=3 SV=1	Q7MV12	106 kDa	Catalyzes the degradation of glycine	0	0	7
107	META domain-containing protein OS=Porphyromonas gingivalis (strain ATCC BAA-308 / W83) OX=242619 GN=PG_0706 PE=4 SV=1	Q7MWC2	17 kDa	Unknown	0	0	7
47	Succinate-semialdehyde dehydrogenase OS=Porphyromonas gingivalis (strain ATCC BAA-308 / W83) OX=242619 GN=sucD PE=4 SV=1	Q7MWD5	48 kDa	Oxidoreductase	7	0	8
55	Uncharacterized protein OS=Porphyromonas gingivalis (strain ATCC BAA-308 / W83) OX=242619 GN=PG_1795 PE=4 SV=1	Q7MTY2	29 kDa	T9SS cargo/Unknown	8	0	8
67	Uncharacterized protein OS=Porphyromonas gingivalis (strain ATCC BAA-308 / W83) OX=242619 GN=PG_1093 PE=4 SV=1	Q7MVH1	22 kDa	Unknown	2	0	8
85	TPR domain protein OS=Porphyromonas gingivalis (strain ATCC BAA-308 / W83) OX=242619 GN=PG_1651 PE=4 SV=1	Q7MU93	112 kDa	Unknown	0	0	8
87	Outer membrane efflux protein, putative OS=Porphyromonas gingivalis (strain ATCC BAA-308 / W83) OX=242619 GN=PG_0094 PE=3 SV=1	Q7MXR8	56 kDa	Porin activity/Efflux transmembrane transporter activity	1	0	8
88	Malate dehydrogenase OS=Porphyromonas gingivalis (strain ATCC BAA-308 / W83) OX=242619 GN=mdh PE=3 SV=1	Q7MTK2	36 kDa	Tricarboxylic acid cycle/oxaloacetate metabolic process	0	0	8
51	DNA protection during starvation protein OS=Porphyromonas gingivalis (strain ATCC BAA-308 / W83) OX=242619 GN=dps PE=2 SV=1	P0C935	18 kDa	Protection of cells against peroxide	5	0	9
53	Outer membrane lipoprotein Omp28 OS=Porphyromonas gingivalis (strain ATCC BAA-308 / W83) OX=242619 GN=omp28 PE=3 SV=1	F5HAH6	32 kDa	Proteolysis	4	0	9
62	Uncharacterized protein OS=Porphyromonas gingivalis (strain ATCC BAA-308 / W83) OX=242619 GN=PG_0410 PE=4 SV=1	Q7MX16	144 kDa	Translation/Proteolysis	0	0	9
64	Lipoprotein, putative OS=Porphyromonas gingivalis (strain ATCC BAA-308 / W83) OX=242619 GN=PG_0188 PE=4 SV=1	Q7MXJ6	51 kDa	Unknown	1	0	9
71	Cationic outer membrane protein OmpH OS=Porphyromonas gingivalis (strain ATCC BAA-308 / W83) OX=242619 GN=ompH-1 PE=3 SV=1	Q7MXJ2	20 kDa	Protein stabilization/Chaperone/	0	0	9
73	Lipoprotein, putative OS=Porphyromonas gingivalis (strain ATCC BAA-308 / W83) OX=242619 GN=PG_1948 PE=4 SV=1	Q7MTK3	52 kDa	Unknown	0	0	9
79	Acyl carrier protein OS=Porphyromonas gingivalis (strain ATCC BAA-308 / W83) OX=242619 GN=acpP PE=3 SV=1	Q7MU10	9 kDa	Fatty acid biosynthesis.	1	0	9
80	Aminopeptidase OS=Porphyromonas gingivalis (strain ATCC BAA-308 / W83) OX=242619 GN=pepC PE=3 SV=1	Q7MUC5	51 kDa	Cysteine-type aminopeptidase activity/Homocysteine catabolic process	0	0	9
81	Lipoprotein, putative OS=Porphyromonas gingivalis (strain ATCC BAA-308 / W83) OX=242619 GN=PG_0717 PE=4 SV=1	Q7MWB4	42 kDa	Unknown	0	0	9
82	Dipeptidyl-peptidase OS=Porphyromonas gingivalis (strain ATCC BAA-308 / W83) OX=242619 GN=PG_0491 PE=3 SV=1	Q7MWU6	80 kDa	Serine-type aminopeptidase activity/Proteolysis	1	0	9
49	Peptidase, M24 family OS=Porphyromonas gingivalis (strain ATCC BAA-308 / W83) OX=242619 GN=PG_1210 PE=3 SV=1	Q7MV80	67 kDa	Metalloaminopeptidase activity	4	0	10
56	Phosphoserine aminotransferase OS=Porphyromonas gingivalis (strain ATCC BAA-308 / W83) OX=242619 GN=serC PE=3 SV=1	Q7MV30	40 kDa	Amino-acid biosynthesis/Co-factor biosynthesis	2	0	10
65	Uncharacterized protein OS=Porphyromonas gingivalis (strain ATCC BAA-308 / W83) OX=242619 GN=PG_2083 PE=4 SV=1	Q7MT95	41 kDa	T9SS cargo/Unknown	1	0	10
66	Uncharacterized protein OS=Porphyromonas gingivalis (strain ATCC BAA-308 / W83) OX=242619 GN=PG_1889 PE=4 SV=1	Q7MTQ7	25 kDa	Unknown	1	0	10
68	Por_Secre_tail domain-containing protein OS=Porphyromonas gingivalis (strain ATCC BAA-308 / W83) OX=242619 GN=PG_1969 PE=4 SV=1	Q7MTI7	33 kDa	Unknown	0	0	10
70	Tetracycline resistance protein TetQ OS=Porphyromonas gingivalis (strain ATCC BAA-308 / W83) OX=242619 GN=PG_0933 PE=3 SV=1	Q7MVV0	80 kDa	Ribosome disassembly	0	0	10
75	TonB-dependent receptor, putative OS=Porphyromonas gingivalis (strain ATCC BAA-308 / W83) OX=242619 GN=PG_0707 PE=3 SV=1	F5HHM2	94 kDa	Siderophore uptake transmembrane transporter activity	0	0	10
77	Uncharacterized protein OS=Porphyromonas gingivalis (strain ATCC BAA-308 / W83) OX=242619 GN=PG_1974 PE=4 SV=1	Q7MTI4	41 kDa	Unknown	0	0	10
54	Fructose-bisphosphate aldolase class 1 OS=Porphyromonas gingivalis (strain ATCC BAA-308 / W83) OX=242619 GN=fda PE=1 SV=1	P60053	33 kDa	Carbohydrate degradation	1	0	11
58	Outer membrane protein 41 OS=Porphyromonas gingivalis (strain ATCC BAA-308 / W83) OX=242619 GN=PG_0695 PE=1 SV=2	Q9S3R9	43 kDa	Porin activity	3	0	11
52	HtrA protein OS=Porphyromonas gingivalis (strain ATCC BAA-308 / W83) OX=242619 GN=htrA PE=4 SV=1	Q7MWL5	53 kDa	Serine protease	1	0	12
57	Thioredoxin family protein OS=Porphyromonas gingivalis (strain ATCC BAA-308 / W83) OX=242619 GN=PG_0275 PE=4 SV=1	Q7MXC8	19 kDa	Cell redox homeostasis	0	0	12
63	Cationic outer membrane protein OmpH OS=Porphyromonas gingivalis (strain ATCC BAA-308 / W83) OX=242619 GN=ompH-2 PE=3 SV=1	Q7MXJ1	19 kDa	Protein maturation by protein folding	1	0	12
26	Extracellular protease, putative OS=Porphyromonas gingivalis (strain ATCC BAA-308 / W83) OX=242619 GN=PG_0553 PE=4 SV=1	Q7MWP7	103 kDa	T9SS cargo/Proteolysis/serine-type endopeptidase activity	15	0	13
60	Uncharacterized protein OS=Porphyromonas gingivalis (strain ATCC BAA-308 / W83) OX=242619 GN=PG_1634 PE=4 SV=1	Q7MUA2	16 kDa	Unknown	2	0	13
61	Lipoprotein, putative OS=Porphyromonas gingivalis (strain ATCC BAA-308 / W83) OX=242619 GN=PG_0906 PE=4 SV=1	Q7MVX0	16 kDa	Unknown	0	0	13
29	Hemagglutinin, putative OS=Porphyromonas gingivalis (strain ATCC BAA-308 / W83) OX=242619 GN=PG_0411 PE=4 SV=1	F5HGU5	104 kDa	T9SS cargo/Unknown	8	0	14
34	Flavodoxin OS=Porphyromonas gingivalis (strain ATCC BAA-308 / W83) OX=242619 GN=PG_1858 PE=3 SV=1	Q7MTT3	17 kDa	Nitrogen fixation	11	0	14
40	Glyceraldehyde-3-phosphate dehydrogenase OS=Porphyromonas gingivalis (strain ATCC BAA-308 / W83) OX=242619 GN=gapA PE=3 SV=1	Q7MT61	36 kDa	Glucose metabolic process	4	0	14
48	Chaperone protein DnaK OS=Porphyromonas gingivalis (strain ATCC BAA-308 / W83) OX=242619 GN=dnaK PE=3 SV=1	P0C937	69 kDa	ATP-dependent protein folding chaperone	0	0	14
50	Immunoreactive 84 kDa antigen PG93 OS=Porphyromonas gingivalis (strain ATCC BAA-308 / W83) OX=242619 GN=PG_1604 PE=4 SV=1	F5H8T8	84 kDa	T9SS component PorZ and cargo/part of attachment complex	0	0	14
25	Por_Secre_tail domain-containing protein OS=Porphyromonas gingivalis (strain ATCC BAA-308 / W83) OX=242619 GN=PG_0654 PE=4 SV=1	Q7MWG3	45 kDa	T9SS cargo/Unknown	14	0	15
36	Uncharacterized protein OS=Porphyromonas gingivalis (strain ATCC BAA-308 / W83) OX=242619 GN=PG_1030 PE=4 SV=1	Q7MVM2	50 kDa	T9SS cargo/Unknown	6	0	15
46	Outer membrane protein, putative OS=Porphyromonas gingivalis (strain ATCC BAA-308 / W83) OX=242619 GN=PG_0191 PE=4 SV=1	Q7MXJ3	102 kDa	Membrane assembly	0	0	15
24	Fimbrillin_C domain-containing protein OS=Porphyromonas gingivalis (strain ATCC BAA-308 / W83) OX=242619 GN=PG_1881 PE=4 SV=1	Q7MTR3	53 kDa	Component of major fimbrial subunit protein type IV proteins	10	0	16
31	TonB-dependent receptor HmuR OS=Porphyromonas gingivalis (strain ATCC BAA-308 / W83) OX=242619 GN=hmuR PE=3 SV=1	Q7MUG9	73 kDa	Siderophore uptake transmembrane transporter activity	4	0	16
32	Uncharacterized protein OS=Porphyromonas gingivalis (strain ATCC BAA-308 / W83) OX=242619 GN=PG_0409 PE=4 SV=1	Q7MX17	30 kDa	Unknown	5	0	16
33	Lipoprotein, putative OS=Porphyromonas gingivalis (strain ATCC BAA-308 / W83) OX=242619 GN=PG_1019 PE=4 SV=1	Q7MVN2	43 kDa	Unknown	5	0	16
41	OMP_b-brl_2 domain-containing protein OS=Porphyromonas gingivalis (strain ATCC BAA-308 / W83) OX=242619 GN=PG_1823 PE=4 SV=1	Q7MTV9	24 kDa	Unknown	4	0	16
44	Lipoprotein, putative OS=Porphyromonas gingivalis (strain ATCC BAA-308 / W83) OX=242619 GN=PG_2105 PE=4 SV=1	Q7MT76	19 kDa	Unknown	2	0	16
30	Uncharacterized protein OS=Porphyromonas gingivalis (strain ATCC BAA-308 / W83) OX=242619 GN=PG_2216 PE=4 SV=1	Q7MSZ4	61 kDa	T9SS cargo/Alpha-galactosidase activity	5	0	17
39	Outer membrane protein 40 OS=Porphyromonas gingivalis (strain ATCC BAA-308 / W83) OX=242619 GN=PG_0694 PE=1 SV=1	Q9S3R8	42 kDa	Porin activity/polysaccharide binding	5	0	17
23	Zinc carboxypeptidase, putative OS=Porphyromonas gingivalis (strain ATCC BAA-308 / W83) OX=242619 GN=PG_0232 PE=3 SV=1	F5HE64	92 kDa	T9SS cargo/Peptide metabolic process	11	0	19
37	Prolyl oligopeptidase family protein OS=Porphyromonas gingivalis (strain ATCC BAA-308 / W83) OX=242619 GN=PG_1004 PE=4 SV=1	Q7MVP4	86 kDa	Proteolysis	1	0	19
45	Peptidyl-prolyl cis-trans isomerase, PPIC-type OS=Porphyromonas gingivalis (strain ATCC BAA-308 / W83) OX=242619 GN=PG_0415 PE=4 SV=1	Q7MX12	53 kDa	Isomerase/Catalytic activity	1	0	19
27	Lipoprotein PG3 OS=Porphyromonas gingivalis (strain ATCC BAA-308 / W83) OX=242619 GN=PG_2054 PE=4 SV=1	F5HAC9	23 kDa	Unknown	3	0	20
35	PDZ domain protein OS=Porphyromonas gingivalis (strain ATCC BAA-308 / W83) OX=242619 GN=PG_1726 PE=4 SV=1	Q7MU40	53 kDa	Protein localization to plasma membrane	2	0	20
43	Uncharacterized protein OS=Porphyromonas gingivalis (strain ATCC BAA-308 / W83) OX=242619 GN=PG_0448 PE=4 SV=1	Q7MWY1	48 kDa	Unknown	0	0	21
38	Uncharacterized protein OS=Porphyromonas gingivalis (strain ATCC BAA-308 / W83) OX=242619 GN=PG_0236 PE=4 SV=1	Q7MXF7	56 kDa	T9SS component/Alpha-galactosidase activity	0	0	22
19	Uncharacterized protein OS=Porphyromonas gingivalis (strain ATCC BAA-308 / W83) OX=242619 GN=PG_0319 PE=3 SV=1	Q7MX91	15 kDa	Proteolysis	13	0	26
28	Thioredoxin domain-containing protein OS=Porphyromonas gingivalis (strain ATCC BAA-308 / W83) OX=242619 GN=PG_2175 PE=1 SV=1	Q7MT23	18 kDa	Oxidoreductase activity	2	0	26
16	4-hydroxybutyryl-CoA dehydratase OS=Porphyromonas gingivalis (strain ATCC BAA-308 / W83) OX=242619 GN=abfD PE=4 SV=1	Q7MWD1	54 kDa	Oxidoreductase activity	24	0	27
18	Immunoreactive 47 kDa antigen PG97 OS=Porphyromonas gingivalis (strain ATCC BAA-308 / W83) OX=242619 GN=PG_1374 PE=4 SV=1	F5HDB6	47 kDa	T9SS cargo/Unknown	16	0	28
15	SPOR domain-containing protein OS=Porphyromonas gingivalis (strain ATCC BAA-308 / W83) OX=242619 GN=PG_1341 PE=4 SV=1	Q7MUY3	21 kDa	Peptidoglycan binding	12	0	30
21	Lipoprotein, putative OS=Porphyromonas gingivalis (strain ATCC BAA-308 / W83) OX=242619 GN=PG_1835 PE=4 SV=1	Q7MTV0	51 kDa	Unknown	9	0	31
22	Phosphoenolpyruvate carboxykinase (ATP) OS=Porphyromonas gingivalis (strain ATCC BAA-308 / W83) OX=242619 GN=pckA PE=3 SV=1	Q7MU78	59 kDa	Carbohydrate biosynthesis;	2	0	31
12	Internalin-related protein OS=Porphyromonas gingivalis (strain ATCC BAA-308 / W83) OX=242619 GN=PG_0350 PE=4 SV=1	Q7MX64	53 kDa	T9SS cargp/Unknown	22	0	32
20	OMP_b-brl_2 domain-containing protein OS=Porphyromonas gingivalis (strain ATCC BAA-308 / W83) OX=242619 GN=PG_2106 PE=4 SV=1	Q7MT75	24 kDa	Unknown	9	0	34
13	TPR domain protein OS=Porphyromonas gingivalis (strain ATCC BAA-308 / W83) OX=242619 GN=PG_1385 PE=4 SV=1	Q7MUU6	46 kDa	Unknown	10	0	38
14	TPR domain protein OS=Porphyromonas gingivalis (strain ATCC BAA-308 / W83) OX=242619 GN=PG_0449 PE=4 SV=1	Q7MWY0	52 kDa	Unknown	3	0	39
17	60 kDa chaperonin OS=Porphyromonas gingivalis (strain ATCC BAA-308 / W83) OX=242619 GN=groL PE=3 SV=2	P42375	58 kDa	Chaperone cofactor-dependent protein refolding	0	0	42
9	Peptidylarginine deiminase OS=Porphyromonas gingivalis (strain ATCC BAA-308 / W83) OX=242619 GN=PG_1424 PE=1 SV=1	Q9RQJ2	62 kDa	T9SS cargo/Putrescine biosynthetic process	44	0	44
10	Uncharacterized protein OS=Porphyromonas gingivalis (strain ATCC BAA-308 / W83) OX=242619 GN=PG_0495 PE=4 SV=1	Q7MWU2	54 kDa	T9SS cargo/Unknown	26	0	54
6	NAD-specific glutamate dehydrogenase OS=Porphyromonas gingivalis (strain ATCC BAA-308 / W83) OX=242619 GN=gdh PE=1 SV=1	P0C934	49 kDa	Glutamate degradation or biosynthetic process	57	0	56
7	HmuY protein OS=Porphyromonas gingivalis (strain ATCC BAA-308 / W83) OX=242619 GN=hmuY PE=4 SV=1	F5HFY5	16 kDa	Unknown	31	0	69
5	Hemagglutinin A OS=Porphyromonas gingivalis (strain ATCC BAA-308 / W83) OX=242619 GN=hagA PE=1 SV=1	P59915	233 kDa	Proteolysis	47	0	73
8	Heme-binding protein FetB OS=Porphyromonas gingivalis (strain ATCC BAA-308 / W83) OX=242619 GN=fetB PE=4 SV=1	Q7MWF2	33 kDa	Anaerobic cobalamin biosynthetic process	24	0	75
11	Uncharacterized protein OS=Porphyromonas gingivalis (strain ATCC BAA-308 / W83) OX=242619 GN=PG_0027 PE=4 SV=1	Q7MXX1	43 kDa	T9SS outer membrane component, PorV/attachment complex	9	0	76
4	Lipoprotein RagB OS=Porphyromonas gingivalis (strain ATCC BAA-308 / W83) OX=242619 GN=ragB PE=1 SV=1	F5H948	56 kDa	Proposed carbohydrate acquisition based on structure	49	0	98
1	Hemagglutinin protein HagE OS=Porphyromonas gingivalis (strain ATCC BAA-308 / W83) OX=242619 GN=hagE PE=3 SV=1	Q7MTE2	186 kDa	Proteolysis	150	0	151
2	Gingipain R2 OS=Porphyromonas gingivalis (strain ATCC BAA-308 / W83) OX=242619 GN=rgpB PE=1 SV=2	P95493	81 kDa	Proteolysis/Calcium-dependent cysteine-type endopeptidase activity	85	0	158
3	RagA protein OS=Porphyromonas gingivalis (strain ATCC BAA-308 / W83) OX=242619 GN=ragA PE=1 SV=1	Q7MXJ7	112 kDa	Transport activity	65	0	158
