# Supplementary material for: Porphyromonas gingivalis Type 9 Secretion System Promotes Dysregulation of Vascular Smooth Muscle Cell Plasticity With Perturbed TGF‐β/Smad Signaling
Source: Microbiologyopen. 2025 Oct 22;14(5):e70044. doi: 10.1002/mbo3.70044 (PMC12541887; doi:10.1002/mbo3.70044)
Supplement: Supplementary file 3 — Supplement File 3. [file MBO3-14-e70044-s002.xlsx]

## Sheet: Table S3
Supplement File 3, P. gingivalis type 9 secretion system promotes dysregulation of vascular smooth muscle cell plasticity with perturbed TGF-β/SMAD signaling.
Table S3. Complete list of relative amounts of phosphorylated proteins based on signal intensities.
	Ratios
Phosphorylated protein*	A7UF/Control	A7UFΔPorU/Control	A7UFΔPorU/A7UF
Abl1 (Phospho-Tyr204)	0.695733	0.93654	1.34612
Abl1 (Phospho-Thr754/735)	1.04494	0.771689	0.738498
AKT (Phospho-Thr308)	1.21958	1.09415	0.897154
AKT (Phospho-Tyr326)	0.862155	0.580013	0.672747
AKT (Phospho-Ser473)	1.101	1.08367	0.984263
AKT1 (Phospho-Ser124)	0.653282	0.329838	0.504894
AKT1 (Phospho-Ser246)	1.23475	1.1897	0.963516
AKT1 (Phospho-Thr450)	0.760122	0.79319	1.0435
AKT1 (Phospho-Tyr474)	0.643231	0.914277	1.42138
AKT1 (Phospho-Thr72)	0.861838	0.804069	0.932971
AKT2 (Phospho-Ser474)	1.02304	1.2768	1.24805
c-Abl (Phospho-Tyr412)	1.10588	0.771838	0.697941
cofilin (Phospho-Ser3)	0.677456	0.413322	0.610109
ERK1-p44/42 MAP Kinase (Phospho-Thr202)	1.84705	1.2983	0.702906
ERK1-p44/42 MAP Kinase (Phospho-Tyr204)	1.73617	2.14032	1.23279
ERK3 (Phospho-Ser189)	1.14471	1.23685	1.08049
Gab2 (Phospho-Tyr643)	1.49352	1.26804	0.849024
JNK1/2/3 (Phospho-Thr183/Tyr185)	1.67431	1.67896	1.00277
LIMK1 (Phospho-Thr508)	0.732677	0.633809	0.865059
MKK3 (Phospho-Ser189)	0.83022	0.727383	0.876133
MKK3/MAP2K3 (Phospho-Thr222)	0.839131	0.797027	0.949824
MKK6 (Phospho-Ser207)	0.31824	0.279098	0.877005
mTOR (Phospho-Thr2446)	0.673751	0.895409	1.32899
mTOR (Phospho-Ser2448)	1.17823	1.7801	1.51083
mTOR (Phospho-Ser2481)	0.82144	1.11154	1.35316
Myc (Phospho-Thr358)	0.383243	0.495413	1.29269
Myc (Phospho-Ser373)	0.79122	0.443018	0.559917
Myc (Phospho-Thr58)	0.975215	0.835183	0.856409
Myc (Phospho-Ser62)	1.0423	1.43481	1.37658
p38 MAPK (Phospho-Thr180)	1.63209	1.82328	1.11714
p38 MAPK (Phospho-Tyr182)	0.360995	0.2281	0.631866
p38 MAPK (Phospho-Tyr322)	1.13741	1.29046	1.13456
PAK1 (Phospho-Ser204)	1.09864	1.57276	1.43155
PAK1 (Phospho-Thr212)	0.655643	0.63726	0.971962
PAK1/2 (Phospho-Ser199)	0.693107	0.515303	0.743468
PAK1/2/3 (Phospho-Ser141)	0.87076	0.866223	0.99479
PAK1/2/3 (Phospho-Thr423/402/421)	0.467519	0.344154	0.736127
PAK2 (Phospho-Ser192)	1.22829	1.49413	1.21643
PAK3 (Phospho-Ser154)	1.19179	1.35322	1.13545
PI3-kinase p85-subunit alpha/gamma (Phospho-Tyr467/199)	0.28501	0.199402	0.69963
PKC alpha (Phospho-Tyr657)	1.39414	1.26957	0.910647
PKC alpha/beta II (Phospho-Thr638)	0.907539	0.86425	0.9523
PKC beta/PKCB (Phospho-Ser661)	0.836211	0.904285	1.08141
PKC delta (Phospho-Thr505)	0.814384	1.50349	1.84617
PKC delta (Phospho-Ser645)	1.51386	1.0045	0.663534
PKC epsilon (Phospho-Ser729)	0.986721	1.09468	1.10941
PKC theta (Phospho-Thr538)	1.47467	1.45112	0.98403
PKC theta (Phospho-Ser676)	1.3672	0.932695	0.682195
PKC zeta (Phospho-Thr410)	1.06174	0.844658	0.795543
PKC zeta (Phospho-Thr560)	1.52936	1.08078	0.706684
PP2A-alpha (Phospho-Tyr307)	0.214199	0.24929	1.16382
Rac1/cdc42 (Phospho-Ser71)	0.736313	0.844109	1.1464
Ras-GRF1 (Phospho-Ser916)	0.938166	1.46769	1.56442
Rho/Rac guanine nucleotide exchange factor 2 (Phospho-Ser885)	0.864146	0.642625	0.743654
S6 Ribosomal Protein (Phospho-Ser235)	1.11772	1.19536	1.06946
SAPK/JNK (Phospho-Thr183)	1.47316	1.59933	1.08564
SAPK/JNK (Phospho-Tyr185)	1.36725	1.23207	0.901128
SEK1/MKK4 (Phospho-Thr261)	0.1958	0.159427	0.81423
SEK1/MKK4 (Phospho-Ser80)	0.408629	0.193259	0.472946
Shc (Phospho-Tyr349)	1.08469	0.759952	0.700615
Shc (Phospho-Tyr427)	1.3905	1.23536	0.888425
Smad1 (Phospho-Ser187)	0.772987	0.607928	0.786466
Smad1 (Phospho-Ser465)	1.31684	0.969611	0.736319
Smad2 (Phospho-Thr220)	1.53317	0.955617	0.623295
Smad2 (Phospho-Ser250)	1.20435	1.33412	1.10775
Smad2 (Phospho-Ser467)	1.45084	1.04154	0.71789
Smad2/3 (Phospho-Thr8)	1.58126	1.95508	1.2364
Smad3 (Phospho-Thr179)	0.377435	0.416654	1.10391
Smad3 (Phospho-Ser204)	1.36191	0.834173	0.612501
Smad3 (Phospho-Ser213)	0.649399	0.860164	1.32455
Smad3 (Phospho-Ser425)	1.55251	1.46062	0.940814
SP1 (Phospho-Thr739)	1.25138	0.709869	0.567267
TAK1 (Phospho-Thr184)	0.610818	0.616721	1.00966
